# Supplementary material for: Predicting the Length of Mechanical Ventilation in Acute Respiratory Disease Syndrome Using Machine Learning: The PIONEER Study
Source: J Clin Med. 2024 Mar 21;13(6):1811. doi: 10.3390/jcm13061811 (PMC10971349; doi:10.3390/jcm13061811)
Supplement: Supplementary file 1 [file jcm-13-01811-s001.zip]

Archive with 1 entries (1 files):
- jcm-2879336-supplementary.pdf
